# Supplementary material for: A Randomized Placebo-Controlled Study on the Effectiveness of the “Three Good Things for Others” Intervention
Source: Front Psychol. 2021 May 19;12:661336. doi: 10.3389/fpsyg.2021.661336 (PMC8170032; doi:10.3389/fpsyg.2021.661336)
Supplement: Supplementary Table — Database_Three good things for others. [file Table_1.XLS]

## Sheet: Database_Three good things for 
ID	Sex	Age	Group	Prosocial_behavior_0	Prosocial_behavior_1	Prosocial_behavior_2	Prosocial_behavior_3	Positive_affect_0	Positive_affect_1	Positive_affect_2	Positive_affect_3	Negative_affect_0	Negative_affect_1	Negative_affect_2	Negative_affect_3	Positive_orientation_0	Positive_orientation_1	Positive_orientation_2	Positive_orientation_3	Four_measurements	Drop_out	Daily_tasks
1	2	20	1	9	9	9	9	3.2	3.4	3.5	3.9	2.2	1.7	1.7	1.9	0.06756	0.97931	0.82769	1.29246	1	2	7
2	2	19	2	0	0	0	9	2.8	3	2.9	3.4	2.6	2.4	2.4	1.8	0.40737	0.29755	0.44712	0.66821	1	2	7
3	1	19	1	9	9	9	9	3.8	4.3	4.3	3.1	3.1	2.1	2.5	2.8	-1.61117	-1.06324	-1.38425	-1.59441	1	2	5
4	#NULL!	#NULL!	2	#NULL!	#NULL!	#NULL!	#NULL!	#NULL!	#NULL!	#NULL!	#NULL!	#NULL!	#NULL!	#NULL!	#NULL!	#NULL!	#NULL!	#NULL!	#NULL!	0	#NULL!	#NULL!
5	2	23	1	5	5	6	4	3.2	2.9	3.4	3	3.2	3	3.2	3.4	0.40533	0.2202	0.86907	0.64215	1	2	7
6	2	24	2	1	4	3	2	3.7	3.1	3.4	3.3	1.5	2.5	2.4	2.8	0.17944	0.1261	0.05183	-0.3455	1	2	7
7	1	23	1	9	#NULL!	#NULL!	#NULL!	3.6	#NULL!	#NULL!	#NULL!	2.3	#NULL!	#NULL!	#NULL!	0.08534	#NULL!	#NULL!	#NULL!	0	1	1
8	2	24	2	5	6	#NULL!	#NULL!	2.8	2.6	#NULL!	#NULL!	3.9	3.7	#NULL!	#NULL!	-1.65561	-1.53587	#NULL!	#NULL!	0	2	2
9	2	23	1	2	2	5	6	3.1	3.7	4.1	3.9	2.5	2.1	2	2.2	0.69078	0.53917	0.64941	0.95367	1	2	6
10	2	22	2	9	9	9	9	3.4	3.4	3.3	3	1.7	1.4	1.6	2.1	0.72634	0.44712	0.00902	0.37968	1	2	7
11	1	24	1	6	#NULL!	#NULL!	#NULL!	3.9	#NULL!	#NULL!	#NULL!	2.6	#NULL!	#NULL!	#NULL!	-0.17029	#NULL!	#NULL!	#NULL!	0	1	2
12	2	23	2	3	3	2	3	2.6	3.4	2.5	2.8	3.1	1.8	1.6	1.7	0.29508	1.097	0.7342	0.84342	1	2	6
13	2	22	1	6	9	9	9	3.2	4.4	3.6	2.9	2.6	3.6	4.3	3.6	0.7195	1.46083	0.32901	-0.62658	1	2	7
14	2	19	2	9	9	9	9	2.4	2.6	2.4	2.4	2.8	2.2	3.2	2.8	-0.82744	-0.41438	-0.45575	-0.59061	1	2	7
15	2	21	1	9	9	9	9	2.6	3	3.7	3.4	3.7	2.4	2.9	3.1	-0.28942	-0.14465	-0.06046	-0.38934	1	2	6
16	2	22	2	9	9	9	9	1.8	1.4	2.1	2.8	3.5	3.6	3.2	2.4	-0.76001	-0.24456	-0.38045	-0.00876	1	2	7
17	1	24	1	9	#NULL!	#NULL!	#NULL!	3.9	#NULL!	#NULL!	#NULL!	1.6	#NULL!	#NULL!	#NULL!	0.6771	#NULL!	#NULL!	#NULL!	0	1	1
18	2	20	2	9	#NULL!	#NULL!	#NULL!	4.1	#NULL!	#NULL!	#NULL!	3.2	#NULL!	#NULL!	#NULL!	1.66312	#NULL!	#NULL!	#NULL!	0	1	1
19	2	20	1	9	9	9	9	3.2	2.8	2.8	3.4	1.9	1.7	2.4	1.8	-0.94657	-0.53207	-0.53207	-0.37943	1	2	7
20	2	21	2	9	9	9	9	3.2	3	2.3	3.4	3.2	3.5	3.6	4.4	0.20987	0.25166	0.60455	0.69865	1	2	6
21	2	22	1	5	7	9	#NULL!	3.9	3.9	3.8	#NULL!	2.1	1.4	1.4	#NULL!	-0.9106	-0.23567	-0.68266	#NULL!	0	2	7
22	2	22	2	3	#NULL!	#NULL!	#NULL!	2.3	#NULL!	#NULL!	#NULL!	3.7	#NULL!	#NULL!	#NULL!	-0.86239	#NULL!	#NULL!	#NULL!	0	1	1
23	#NULL!	#NULL!	1	2	#NULL!	#NULL!	#NULL!	3.8	#NULL!	#NULL!	#NULL!	2	#NULL!	#NULL!	#NULL!	#NULL!	#NULL!	#NULL!	#NULL!	0	1	0
24	2	22	2	0	0	0	0	3.4	3.3	3.9	3.6	2.7	2.2	2.4	3.4	0.83658	1.24076	1.93388	1.17374	1	2	6
25	2	18	1	4	7	9	8	3.3	3.2	2	2.6	2.1	2	3.4	2.5	-0.94801	-0.68615	-1.09963	-1.36149	1	2	7
26	2	22	2	0	4	0	4	4.1	5	5	5	1.8	1.5	1.2	1.6	1.81577	1.8832	2.33907	1.95165	1	2	6
27	2	20	1	8	8	#NULL!	#NULL!	2.8	3.6	#NULL!	#NULL!	2.8	2.1	#NULL!	#NULL!	-1.25869	-0.9623	#NULL!	#NULL!	0	2	7
28	2	23	2	9	#NULL!	#NULL!	#NULL!	3.4	#NULL!	#NULL!	#NULL!	2.7	#NULL!	#NULL!	#NULL!	-0.90273	#NULL!	#NULL!	#NULL!	0	1	0
29	2	21	1	1	#NULL!	#NULL!	#NULL!	3.5	#NULL!	#NULL!	#NULL!	2.1	#NULL!	#NULL!	#NULL!	0.75984	#NULL!	#NULL!	#NULL!	0	1	1
30	1	22	2	8	8	8	8	4.7	4.7	4.9	4.7	2.3	2.8	2.5	2	1.56219	0.56727	1.30921	1.351	1	2	7
31	2	20	1	4	3	3	3	3.1	2.8	3.1	3.1	1.9	1.8	1.5	1.7	0.79377	0.86804	0.48849	0.88582	1	2	6
32	2	22	2	8	9	3	8	3.4	3.3	2.9	2.5	1.9	1.6	1.4	4.3	-0.28635	-0.32088	-0.32088	0.11782	1	2	7
33	2	23	1	9	8	9	9	2.5	2.9	2.1	2.7	3.1	2.8	1.7	2.9	-1.14203	-0.85555	-0.7029	-0.82101	1	2	7
34	2	20	2	9	9	8	8	3	3.8	3.7	4	3.3	3.1	3.3	3.6	-2.21326	-2.29744	-2.21182	-1.92678	1	2	7
35	2	24	1	8	#NULL!	#NULL!	#NULL!	1.8	#NULL!	#NULL!	#NULL!	3.1	#NULL!	#NULL!	#NULL!	-1.19126	#NULL!	#NULL!	#NULL!	0	1	1
36	2	19	2	7	#NULL!	#NULL!	#NULL!	2.8	#NULL!	#NULL!	#NULL!	3.9	#NULL!	#NULL!	#NULL!	-0.04269	#NULL!	#NULL!	#NULL!	0	1	0
37	2	18	1	9	#NULL!	#NULL!	#NULL!	4.4	#NULL!	#NULL!	#NULL!	3.4	#NULL!	#NULL!	#NULL!	0.90094	#NULL!	#NULL!	#NULL!	0	1	3
38	1	19	2	9	9	9	9	3.1	3.7	3.9	3.7	2.1	1.9	2.1	2.4	0.46489	0.52344	0.10107	0.24482	1	2	7
39	2	19	1	5	7	4	2	3.8	4.2	3.7	3.5	2.1	1.8	2.1	2.2	1.16546	1.51151	-0.33559	-0.69053	1	2	7
40	2	20	2	9	9	9	#NULL!	3.3	3.3	3.8	#NULL!	2.2	3.3	3.5	#NULL!	0.33831	0.24524	-0.0344	#NULL!	0	2	7
41	2	22	1	0	0	0	0	1.7	1.4	2.1	2.1	4.3	3.7	3	2.5	-0.44104	-0.1943	0.43823	0.21815	1	2	6
42	2	20	2	9	9	9	9	2.9	1.9	3.7	3.6	1.5	2.1	1.4	1.3	0.42147	0.01688	0.70111	0.66719	1	2	7
43	1	22	1	9	9	9	#NULL!	4.2	4.5	4	#NULL!	1.4	1.5	1.3	#NULL!	1.46185	1.55493	1.32699	#NULL!	0	2	7
44	2	25	2	0	0	0	0	3.2	2.9	2.8	3.1	2	1.8	2.7	2.2	-0.33019	0.03261	-0.40651	-0.2131	1	2	7
45	2	23	1	9	9	9	9	2.2	3.2	3.1	3.1	3.3	3.5	3.7	3.8	-1.13956	-1.20699	-1.11494	-1.21588	1	2	7
46	2	21	2	9	9	9	9	2.5	2.3	2.9	2.5	3.4	2.8	3.4	3.1	-0.27225	-0.95565	-0.93001	-0.54156	1	2	6
47	1	26	1	5	3	3	4	3.4	3.4	2.9	3	2.3	2.9	2.2	2.4	-0.59061	-0.08406	-0.37156	-0.46361	1	2	7
48	2	19	2	5	#NULL!	#NULL!	#NULL!	2.3	#NULL!	#NULL!	#NULL!	3.4	#NULL!	#NULL!	#NULL!	0.04937	#NULL!	#NULL!	#NULL!	0	1	0
49	2	20	1	9	9	9	9	3.2	3.8	3.3	3.6	2	1.8	1.3	1.9	-1.13914	-0.43755	-0.32088	-0.19286	1	2	7
50	2	25	2	9	#NULL!	#NULL!	#NULL!	3.9	#NULL!	#NULL!	#NULL!	2.6	#NULL!	#NULL!	#NULL!	-0.18746	#NULL!	#NULL!	#NULL!	0	1	4
51	2	25	1	9	9	9	9	3.5	2.4	3.7	3.3	1.7	1.2	1.7	1.9	0.7483	1.13777	1.25649	1.21511	1	2	7
52	2	21	2	0	#NULL!	#NULL!	#NULL!	3	#NULL!	#NULL!	#NULL!	1.3	#NULL!	#NULL!	#NULL!	0.02037	#NULL!	#NULL!	#NULL!	0	1	2
53	2	21	1	9	#NULL!	#NULL!	#NULL!	4.3	#NULL!	#NULL!	#NULL!	2.2	#NULL!	#NULL!	#NULL!	1.51151	#NULL!	#NULL!	#NULL!	0	1	1
54	2	20	2	9	7	#NULL!	#NULL!	3.5	3.4	#NULL!	#NULL!	4	3.7	#NULL!	#NULL!	-1.655	-2.15123	#NULL!	#NULL!	0	2	1
55	2	23	1	9	9	9	9	2.5	2.9	2.4	2.5	3.6	3.3	2.6	2.5	-1.89969	-1.46057	-2.36241	-1.9661	1	2	7
56	2	21	2	9	9	9	9	4.1	3.9	3.5	2.8	1.3	2.1	1.7	2.2	0.99667	0.76813	1.10692	0.51413	1	2	7
57	#NULL!	#NULL!	1	#NULL!	#NULL!	#NULL!	#NULL!	2.9	#NULL!	#NULL!	#NULL!	3.6	#NULL!	#NULL!	#NULL!	#NULL!	#NULL!	#NULL!	#NULL!	0	1	0
58	1	25	2	3	4	4	3	4.1	4.1	4.2	4	1.7	1.9	1.7	1.5	1.05768	1.15862	0.93068	1.01487	1	2	7
59	2	20	1	4	9	3	8	3.4	3.4	3	3.3	2.3	1.8	3	2.6	0.62437	0.47173	-0.60839	-0.32875	1	2	7
60	2	21	2	1	9	3	9	3.3	2.6	4.2	3.3	1.4	1.4	1	1.3	2.00191	1.7233	1.95952	1.56382	1	2	6
61	2	25	1	7	#NULL!	#NULL!	#NULL!	2.2	#NULL!	#NULL!	#NULL!	2.8	#NULL!	#NULL!	#NULL!	-0.70728	#NULL!	#NULL!	#NULL!	0	1	1
62	2	22	2	9	9	9	9	2.7	3	3.1	3.1	1.9	2.4	3.1	3	-0.79435	-0.5236	-0.66735	-0.66735	1	2	5
63	1	19	1	7	9	8	9	2.9	2.5	2.4	2.5	1.7	2.1	4.1	2.1	0.21192	-0.19328	-1.95824	0.04252	1	2	7
64	2	19	2	9	9	#NULL!	#NULL!	3.5	3.9	#NULL!	#NULL!	2.3	1.9	#NULL!	#NULL!	0.8753	0.52036	#NULL!	#NULL!	0	2	1
65	2	22	1	2	#NULL!	#NULL!	#NULL!	4.2	#NULL!	#NULL!	#NULL!	1.8	#NULL!	#NULL!	#NULL!	1.60561	#NULL!	#NULL!	#NULL!	0	1	1
66	2	19	2	9	9	8	9	2.6	2.6	3.2	3.3	3.2	3	2.5	2.5	-1.909	-2.15369	-1.85832	-1.52945	1	2	7
67	2	21	1	9	#NULL!	#NULL!	#NULL!	3.9	#NULL!	#NULL!	#NULL!	1.6	#NULL!	#NULL!	#NULL!	-0.00876	#NULL!	#NULL!	#NULL!	0	1	3
68	2	19	2	1	#NULL!	#NULL!	#NULL!	1.7	#NULL!	#NULL!	#NULL!	2.6	#NULL!	#NULL!	#NULL!	-0.9106	#NULL!	#NULL!	#NULL!	0	1	0
69	2	25	1	9	9	9	9	2	1.7	1.7	2.2	3.9	3.2	3.5	3.2	-0.1943	0.00013	-0.80179	-0.23772	1	2	7
70	2	19	2	0	#NULL!	#NULL!	#NULL!	2.4	#NULL!	#NULL!	#NULL!	3	#NULL!	#NULL!	#NULL!	-0.14013	#NULL!	#NULL!	#NULL!	0	1	2
71	1	23	1	0	0	0	0	3.2	3.7	2.4	2.7	3.2	3.1	3.4	1.4	0.50626	0.34678	-0.01807	0.00758	1	2	6
72	2	20	2	2	0	8	8	4.3	4.2	4.4	3.9	2.9	2.6	2.7	2.7	-0.2367	0.32901	0.44712	-0.01765	1	2	7
73	2	24	1	9	#NULL!	#NULL!	#NULL!	3.2	#NULL!	#NULL!	#NULL!	1.8	#NULL!	#NULL!	#NULL!	-0.22097	#NULL!	#NULL!	#NULL!	0	1	0
74	2	24	2	9	#NULL!	#NULL!	#NULL!	4.4	#NULL!	#NULL!	#NULL!	2.1	#NULL!	#NULL!	#NULL!	0.8612	#NULL!	#NULL!	#NULL!	0	1	2
75	2	24	1	0	0	#NULL!	0	3.8	3.8	#NULL!	3.2	1.6	1	#NULL!	1.1	0.7195	0.63531	#NULL!	0.47378	0	2	7
76	2	19	2	3	#NULL!	#NULL!	#NULL!	3.4	#NULL!	#NULL!	#NULL!	3.6	#NULL!	#NULL!	#NULL!	-2.61017	#NULL!	#NULL!	#NULL!	0	1	0
77	1	19	1	8	9	9	8	3.3	3.4	3.4	3.7	2.6	2.8	2.7	3.1	-0.16722	-0.37943	0.06858	-0.24354	1	2	7
78	2	20	2	9	9	9	8	3.7	4.4	3.9	3.4	2	2	2.3	2	1.48545	1.79073	1.74005	1.34477	1	2	7
79	1	24	1	0	0	0	0	4.6	4.5	4.6	2.7	3.3	2.3	2.1	1.9	0.25371	0.44712	0.81881	0.68189	1	2	5
80	2	21	2	9	9	9	9	3.3	3.2	3.5	4.1	3.6	3.3	3.7	3.5	-1.72346	-1.38425	-1.52903	-1.44484	1	2	4
81	1	19	1	5	#NULL!	#NULL!	#NULL!	2.5	#NULL!	#NULL!	#NULL!	3.1	#NULL!	#NULL!	#NULL!	-0.34736	#NULL!	#NULL!	#NULL!	0	1	0
82	1	20	2	0	0	#NULL!	#NULL!	2.7	2	#NULL!	#NULL!	3.7	3.1	#NULL!	#NULL!	-2.37274	-2.45693	#NULL!	#NULL!	0	2	5
83	2	22	1	2	5	6	4	2.5	3.5	2.4	2.6	3.6	3.6	2.5	3.7	-1.97746	-2.2577	-1.90961	-1.31826	1	2	6
84	1	25	2	9	#NULL!	#NULL!	#NULL!	3.8	#NULL!	#NULL!	#NULL!	1.2	#NULL!	#NULL!	#NULL!	0.50771	#NULL!	#NULL!	#NULL!	0	1	0
85	2	19	1	1	#NULL!	#NULL!	#NULL!	3.2	#NULL!	#NULL!	#NULL!	1.7	#NULL!	#NULL!	#NULL!	-0.1943	#NULL!	#NULL!	#NULL!	0	1	1
86	2	20	2	9	9	9	9	3.2	3.8	3.9	4.1	1.5	1.6	1.5	1.6	2.0102	1.93388	1.99242	1.9161	1	2	7
87	2	20	1	2	#NULL!	#NULL!	#NULL!	3.4	#NULL!	#NULL!	#NULL!	1.6	#NULL!	#NULL!	#NULL!	0.61651	#NULL!	#NULL!	#NULL!	0	1	0
88	2	19	2	9	9	9	9	3.7	3.8	3.8	3.6	1.4	1.3	1.2	1.2	0.71061	0.62642	1.18365	0.33729	1	2	5
89	2	23	1	8	#NULL!	#NULL!	#NULL!	2.4	#NULL!	#NULL!	#NULL!	3.3	#NULL!	#NULL!	#NULL!	-2.18762	#NULL!	#NULL!	#NULL!	0	1	3
90	2	24	2	0	#NULL!	#NULL!	#NULL!	2.7	#NULL!	#NULL!	#NULL!	2.2	#NULL!	#NULL!	#NULL!	-0.06772	#NULL!	#NULL!	#NULL!	0	1	0
91	2	22	1	4	#NULL!	#NULL!	#NULL!	3.1	#NULL!	#NULL!	#NULL!	3	#NULL!	#NULL!	#NULL!	-0.7077	#NULL!	#NULL!	#NULL!	0	1	1
92	2	19	2	9	9	9	9	2.8	2.9	2.3	3.2	2.5	2.6	3.6	3	-0.09336	-0.24498	-0.38873	-0.26276	1	2	7
93	1	20	1	0	0	0	0	2.9	3	3.2	3.6	2.4	1.8	2.3	2.4	0.4231	0.70172	-0.0673	0.0932	1	2	7
94	2	22	2	9	9	9	9	2.6	3	2.2	2.5	3.2	3.2	3.4	2.8	-0.81008	-0.80221	-0.79332	-0.70025	1	2	7
95	2	23	1	3	#NULL!	#NULL!	#NULL!	3.5	#NULL!	#NULL!	#NULL!	2.2	#NULL!	#NULL!	#NULL!	-0.66591	#NULL!	#NULL!	#NULL!	0	1	1
96	2	21	2	3	#NULL!	#NULL!	#NULL!	3.5	#NULL!	#NULL!	#NULL!	3.1	#NULL!	#NULL!	#NULL!	-1.36955	#NULL!	#NULL!	#NULL!	0	1	1
97	2	20	1	8	9	9	9	2.2	3.2	2.5	2.5	3.5	3.1	4.2	4.1	-1.51083	-1.18196	-2.05192	-1.81509	1	2	6
98	2	20	2	8	9	9	9	3.1	3	3.2	2.8	3.6	2.6	2.9	3.3	-0.32977	0.11721	0.16748	0.26097	1	2	6
99	2	24	1	9	9	9	9	4.1	4.2	4.1	4.1	1.7	1.3	1.3	1.8	1.18263	1.26784	1.35203	1.10529	1	2	7
100	2	23	2	9	5	4	#NULL!	4	3.1	3.7	#NULL!	2.5	2.6	2.6	#NULL!	0.49095	0.71163	1.12306	#NULL!	0	2	7
101	2	21	1	9	#NULL!	#NULL!	#NULL!	3.5	#NULL!	#NULL!	#NULL!	1.7	#NULL!	#NULL!	#NULL!	1.46083	#NULL!	#NULL!	#NULL!	0	1	3
102	2	23	2	6	9	7	4	1.9	2.4	1.7	2	2.9	1.7	2	2.3	-0.13515	-0.28575	-0.36309	-1.13109	1	2	5
103	2	22	1	9	9	9	9	2.6	3.5	3.7	4	3	2.7	1.4	1.2	0.10107	0.56481	1.10589	0.86907	1	2	6
104	1	20	2	9	9	9	9	4.3	4	3.8	3.4	1.9	2.9	2.5	4.3	1.36194	0.90299	0.95469	0.68497	1	2	7
105	2	21	1	7	8	8	9	4.5	4.2	4	4	3.3	1.9	1.8	2.2	1.37767	0.64318	1.36878	1.02376	1	2	1
106	2	20	2	3	4	#NULL!	#NULL!	2.6	3	#NULL!	#NULL!	4	3.3	#NULL!	#NULL!	0.69967	-0.03482	#NULL!	#NULL!	0	2	6
107	2	25	1	7	#NULL!	#NULL!	#NULL!	2.8	#NULL!	#NULL!	#NULL!	2.1	#NULL!	#NULL!	#NULL!	-0.55752	#NULL!	#NULL!	#NULL!	0	1	1
108	2	24	2	9	9	9	9	2.8	3.3	3.1	3.6	2	2	1.8	1.8	-1.1981	-1.28229	-1.13067	-1.48458	1	2	7
109	1	20	1	0	#NULL!	#NULL!	#NULL!	2.7	#NULL!	#NULL!	#NULL!	2.7	#NULL!	#NULL!	#NULL!	-0.8535	#NULL!	#NULL!	#NULL!	0	1	0
110	1	22	2	4	#NULL!	4	6	3.3	#NULL!	3.7	3.8	1.7	#NULL!	1.7	1.9	0.32012	#NULL!	0.23593	0.26055	0	2	2
111	2	22	1	6	#NULL!	#NULL!	#NULL!	3.4	#NULL!	#NULL!	#NULL!	2.2	#NULL!	#NULL!	#NULL!	-0.14465	#NULL!	#NULL!	#NULL!	0	1	2
112	2	23	2	0	5	9	5	2.6	3.2	3.2	3.3	3.5	3.4	4.4	2	-1.24092	-0.87812	-1.19229	-0.97905	1	2	7
113	2	20	1	9	9	#NULL!	#NULL!	3.8	3.8	#NULL!	#NULL!	1.9	2.1	#NULL!	#NULL!	-0.75112	-0.12789	#NULL!	#NULL!	0	2	6
114	2	19	2	1	0	1	1	3.9	3.8	3.8	3.9	2.2	2	1.8	1.9	0.58054	0.67403	0.66514	0.5166	1	2	6
115	2	22	1	7	#NULL!	#NULL!	#NULL!	3.6	#NULL!	#NULL!	#NULL!	3	#NULL!	#NULL!	#NULL!	-1.03076	#NULL!	#NULL!	#NULL!	0	1	2
116	2	20	2	2	#NULL!	#NULL!	#NULL!	3.2	#NULL!	#NULL!	#NULL!	2.4	#NULL!	#NULL!	#NULL!	-1.1646	#NULL!	#NULL!	#NULL!	0	1	5
117	2	20	1	3	3	4	4	2.5	2.5	2.6	2.7	2.5	2.3	1.6	2.4	0.89676	0.35465	0.5737	0.61609	1	2	7
118	2	25	2	9	9	9	9	3	3.1	2.4	2.6	2.8	2.8	1.8	1.7	0.56541	0.1356	0.76873	0.06919	1	2	4
119	2	24	1	3	#NULL!	#NULL!	#NULL!	3.1	#NULL!	#NULL!	#NULL!	2.7	#NULL!	#NULL!	#NULL!	-1.20802	#NULL!	#NULL!	#NULL!	0	1	0
120	1	21	2	5	8	7	5	3.2	3.2	2.6	2.9	1.7	1.4	2.7	2.2	0.53274	0.21173	0.15216	0.36335	1	2	7
121	2	22	1	9	#NULL!	#NULL!	#NULL!	3.3	#NULL!	#NULL!	#NULL!	3.1	#NULL!	#NULL!	#NULL!	-0.5571	#NULL!	#NULL!	#NULL!	0	1	1
122	2	19	2	0	#NULL!	#NULL!	0	2.5	#NULL!	#NULL!	3.3	4.2	#NULL!	#NULL!	2.9	-1.15091	#NULL!	#NULL!	-0.86341	0	2	2
123	2	19	1	4	#NULL!	#NULL!	#NULL!	3.9	#NULL!	#NULL!	#NULL!	1.6	#NULL!	#NULL!	#NULL!	0.55694	#NULL!	#NULL!	#NULL!	0	1	0
124	2	18	2	9	#NULL!	#NULL!	#NULL!	2.3	#NULL!	#NULL!	#NULL!	3.5	#NULL!	#NULL!	#NULL!	-1.92268	#NULL!	#NULL!	#NULL!	0	1	0
125	2	22	1	9	9	9	9	2.9	3	3.6	3.5	2.8	2.7	2.4	2.1	0.54019	0.38857	1.08127	0.6254	1	2	7
126	2	23	2	6	#NULL!	#NULL!	#NULL!	3.2	#NULL!	#NULL!	#NULL!	3.2	#NULL!	#NULL!	#NULL!	1.08914	#NULL!	#NULL!	#NULL!	0	1	1
127	2	21	1	9	#NULL!	#NULL!	#NULL!	3	#NULL!	#NULL!	#NULL!	2.3	#NULL!	#NULL!	#NULL!	0.03508	#NULL!	#NULL!	#NULL!	0	1	3
128	2	24	2	7	8	8	8	2.2	2	3.4	2.4	2.7	2.2	1.7	3.3	1.08709	0.28312	1.01864	1.23973	1	2	7
129	2	23	1	9	#NULL!	#NULL!	#NULL!	3.5	#NULL!	#NULL!	#NULL!	3.2	#NULL!	#NULL!	#NULL!	0.89368	#NULL!	#NULL!	#NULL!	0	1	1
130	2	19	2	7	#NULL!	#NULL!	#NULL!	3.3	#NULL!	#NULL!	#NULL!	2.2	#NULL!	#NULL!	#NULL!	0.03303	#NULL!	#NULL!	#NULL!	0	1	2
131	2	24	1	9	9	9	9	1.5	2.2	3.1	3.4	4.3	4	3	2.3	-0.05157	-0.15251	0.09218	0.2767	1	2	7
132	2	20	2	9	9	9	9	2.3	2.7	2.2	2.8	3	2.5	2.3	3.4	-0.67624	-0.37156	-0.7265	-0.81171	1	2	7
133	2	22	1	2	#NULL!	#NULL!	#NULL!	2.8	#NULL!	#NULL!	#NULL!	2.3	#NULL!	#NULL!	#NULL!	-1.42502	#NULL!	#NULL!	#NULL!	0	1	1
134	2	23	2	7	9	9	9	2.5	3	3.3	3.7	3.9	3	2.3	2.4	0.03508	0.14346	0.23551	0.38857	1	2	7
135	2	29	1	9	9	9	9	4.2	4.9	4.6	4.3	3.6	1.8	2.3	2.2	1.63064	1.85756	2.18541	1.93285	1	2	7
136	2	19	2	5	3	4	6	2.8	2.7	2.4	3.4	2.7	2.7	2.9	2.2	-1.91789	-1.67217	-1.60372	-2.15369	1	2	4
137	2	22	1	3	9	9	9	3	3.3	3.9	3.4	2.5	2.9	2.3	3.1	-0.06833	0.45498	-0.16038	0.7524	1	2	7
138	1	23	2	5	7	8	9	2.4	3.4	3.1	2.8	2	2.2	2.2	2	-0.23814	-0.22823	-0.10225	0.05039	1	2	6
139	2	24	1	9	9	#NULL!	#NULL!	3.4	3.2	#NULL!	#NULL!	3.4	4.1	#NULL!	#NULL!	-1.93362	-1.95037	#NULL!	#NULL!	0	2	6
140	2	20	2	1	#NULL!	#NULL!	#NULL!	3.8	#NULL!	#NULL!	#NULL!	2.3	#NULL!	#NULL!	#NULL!	0.59087	#NULL!	#NULL!	#NULL!	0	1	1
141	2	24	1	0	0	1	#NULL!	2.6	2.1	3	#NULL!	2.8	2.8	2.8	#NULL!	-2.24267	-1.65295	-1.03034	#NULL!	0	2	5
142	2	20	2	9	#NULL!	#NULL!	#NULL!	2.4	#NULL!	#NULL!	#NULL!	3.3	#NULL!	#NULL!	#NULL!	-1.71457	#NULL!	#NULL!	#NULL!	0	1	1
143	2	19	1	9	#NULL!	#NULL!	#NULL!	4	#NULL!	#NULL!	#NULL!	1.8	#NULL!	#NULL!	#NULL!	1.01179	#NULL!	#NULL!	#NULL!	0	1	0
144	1	21	2	0	#NULL!	#NULL!	#NULL!	3.8	#NULL!	#NULL!	#NULL!	2.3	#NULL!	#NULL!	#NULL!	0.49738	#NULL!	#NULL!	#NULL!	0	1	5
145	1	21	1	7	#NULL!	#NULL!	#NULL!	2.5	#NULL!	#NULL!	#NULL!	2.2	#NULL!	#NULL!	#NULL!	-0.47231	#NULL!	#NULL!	#NULL!	0	1	2
146	2	21	2	8	5	2	4	3.3	3.1	4.2	2.8	2.7	3.8	2.1	4	0.86804	0.32901	0.25413	-1.014	1	2	7
147	2	20	1	9	9	9	9	3.1	4	3.7	4	2.8	2.9	2.6	2.5	0.81778	0.21029	0.52241	0.21815	1	2	7
148	2	24	2	2	8	8	7	3.8	3.4	3.6	3.6	3.1	2.7	3.3	3.7	0.71642	0.54703	0.75821	0.77497	1	2	7
149	1	22	1	9	9	9	8	4.1	3.7	2.6	4.1	1.9	1.5	1.5	1.6	1.53715	1.11581	1.27529	0.92077	1	2	7
150	1	25	2	2	#NULL!	#NULL!	#NULL!	3.3	#NULL!	#NULL!	#NULL!	3.6	#NULL!	#NULL!	#NULL!	0.19456	#NULL!	#NULL!	#NULL!	0	1	3
151	2	19	1	9	#NULL!	#NULL!	#NULL!	2.9	#NULL!	#NULL!	#NULL!	1.9	#NULL!	#NULL!	#NULL!	0.05346	#NULL!	#NULL!	#NULL!	0	1	5
152	2	24	2	8	#NULL!	#NULL!	#NULL!	2.9	#NULL!	#NULL!	#NULL!	2.3	#NULL!	#NULL!	#NULL!	-0.32917	#NULL!	#NULL!	#NULL!	0	1	4
153	2	19	1	5	#NULL!	#NULL!	#NULL!	3.2	#NULL!	#NULL!	#NULL!	1.1	#NULL!	#NULL!	#NULL!	0.83863	#NULL!	#NULL!	#NULL!	0	1	2
154	1	27	2	3	4	9	9	3.4	3.8	3.2	3.3	2.4	1.2	1.5	2.3	1.35989	1.73945	1.04777	0.67505	1	2	7
155	2	20	1	5	#NULL!	#NULL!	#NULL!	3	#NULL!	#NULL!	#NULL!	1.7	#NULL!	#NULL!	#NULL!	0.27772	#NULL!	#NULL!	#NULL!	0	1	3
156	1	23	2	9	9	9	9	3.2	3.1	3.2	3.4	3.1	2.6	2.5	2.3	-0.5571	0.15175	-0.17755	0.11884	1	2	2
157	2	21	1	9	#NULL!	#NULL!	#NULL!	3.4	#NULL!	#NULL!	#NULL!	1.5	#NULL!	#NULL!	#NULL!	0.24584	#NULL!	#NULL!	#NULL!	0	1	6
158	2	22	2	0	#NULL!	#NULL!	#NULL!	4.7	#NULL!	#NULL!	#NULL!	2.1	#NULL!	#NULL!	#NULL!	0.40533	#NULL!	#NULL!	#NULL!	0	1	2
159	2	20	1	9	9	9	9	3	3.1	3	3	3.4	3.8	3.2	2.7	-0.73395	-0.82162	-0.3972	-0.24456	1	2	7
160	2	19	2	6	6	5	6	2.8	3.1	2.7	3	2.1	2.5	2.5	2.1	-0.15191	-0.11798	-0.08447	-0.0338	1	2	7
161	2	23	1	5	8	7	8	2.6	2.8	2.6	2.4	3.9	3.6	4.4	4.5	-1.58134	-1.50399	-1.21751	-0.90334	1	2	7
162	2	22	2	7	#NULL!	#NULL!	#NULL!	1.9	#NULL!	#NULL!	#NULL!	4.3	#NULL!	#NULL!	#NULL!	-1.44279	#NULL!	#NULL!	#NULL!	0	1	4
163	2	25	1	9	#NULL!	#NULL!	#NULL!	4.3	#NULL!	#NULL!	#NULL!	3.1	#NULL!	#NULL!	#NULL!	1.03948	#NULL!	#NULL!	#NULL!	0	1	2
164	2	20	2	0	0	0	0	3.3	3.3	3.2	3.2	1.3	2	1.4	1.7	-0.15251	-0.62514	-0.59163	-0.32191	1	2	6
165	2	21	1	7	#NULL!	#NULL!	#NULL!	3.4	#NULL!	#NULL!	#NULL!	2.7	#NULL!	#NULL!	#NULL!	-0.48967	#NULL!	#NULL!	#NULL!	0	1	3
166	1	21	2	9	#NULL!	#NULL!	#NULL!	4.5	#NULL!	#NULL!	#NULL!	2.8	#NULL!	#NULL!	#NULL!	0.12815	#NULL!	#NULL!	#NULL!	0	1	0
167	1	23	1	1	#NULL!	#NULL!	#NULL!	2.7	#NULL!	#NULL!	#NULL!	3.5	#NULL!	#NULL!	#NULL!	0.76813	#NULL!	#NULL!	#NULL!	0	1	2
168	2	20	2	8	#NULL!	8	#NULL!	3.4	#NULL!	1.7	#NULL!	3	#NULL!	1.4	#NULL!	0.03364	#NULL!	-0.10909	#NULL!	0	2	4
169	2	22	1	0	#NULL!	#NULL!	#NULL!	2.6	#NULL!	#NULL!	#NULL!	3.4	#NULL!	#NULL!	#NULL!	-0.58316	#NULL!	#NULL!	#NULL!	0	1	1
170	1	21	2	3	#NULL!	#NULL!	#NULL!	2.9	#NULL!	#NULL!	#NULL!	3.1	#NULL!	#NULL!	#NULL!	-1.96508	#NULL!	#NULL!	#NULL!	0	1	3
171	2	17	1	5	9	9	9	3.6	4	4.2	4.1	2.9	1.9	1.6	1.4	0.51557	1.62175	0.77436	1.09537	1	2	7
172	2	17	2	9	#NULL!	#NULL!	#NULL!	4	#NULL!	#NULL!	#NULL!	1.5	#NULL!	#NULL!	#NULL!	1.04674	#NULL!	#NULL!	#NULL!	0	1	1
173	2	21	1	0	0	0	1	2.9	3.1	3.1	2.5	2.6	2.1	3.8	3.7	-0.55771	-0.60736	-0.26132	-0.88556	1	2	7
174	1	18	2	8	#NULL!	#NULL!	#NULL!	3.5	#NULL!	#NULL!	#NULL!	2.2	#NULL!	#NULL!	#NULL!	0.15277	#NULL!	#NULL!	#NULL!	0	1	2
175	2	21	1	7	#NULL!	#NULL!	#NULL!	3.1	#NULL!	#NULL!	#NULL!	2.5	#NULL!	#NULL!	#NULL!	-0.75153	#NULL!	#NULL!	#NULL!	0	1	0
176	2	18	2	2	4	8	5	3	3.4	3.5	3.3	2.6	2.5	3.3	3.3	0.23593	0.00739	-0.09355	-0.69155	1	2	5
177	2	20	1	9	9	#NULL!	#NULL!	3.4	3.4	#NULL!	#NULL!	1.9	2.2	#NULL!	#NULL!	-1.03076	-0.73436	#NULL!	#NULL!	0	2	3
178	2	22	2	3	3	3	4	3.4	3.9	3.8	3.7	1.4	1.5	1.7	1.9	0.85231	0.76129	1.13982	0.90299	1	2	#NULL!
179	2	22	1	9	9	9	9	3.4	3.2	3.4	3.2	1.6	1.4	1.8	2.2	0.16063	0.22807	0.37968	0.31225	1	2	7
180	2	19	2	0	#NULL!	#NULL!	#NULL!	3.3	#NULL!	#NULL!	#NULL!	1.7	#NULL!	#NULL!	#NULL!	-0.14507	#NULL!	#NULL!	#NULL!	0	1	4
181	1	20	1	2	7	#NULL!	#NULL!	3.8	3.6	#NULL!	#NULL!	2	1.9	#NULL!	#NULL!	0.70958	0.55899	#NULL!	#NULL!	0	2	6
182	2	20	2	1	#NULL!	#NULL!	#NULL!	3.5	#NULL!	#NULL!	#NULL!	2.6	#NULL!	#NULL!	#NULL!	-0.18644	#NULL!	#NULL!	#NULL!	0	1	4
183	2	21	1	5	#NULL!	#NULL!	#NULL!	4.2	#NULL!	#NULL!	#NULL!	2	#NULL!	#NULL!	#NULL!	1.1293	#NULL!	#NULL!	#NULL!	0	1	2
184	2	22	2	0	#NULL!	#NULL!	#NULL!	4.2	#NULL!	#NULL!	#NULL!	2.5	#NULL!	#NULL!	#NULL!	-0.27807	#NULL!	#NULL!	#NULL!	0	1	5
185	#NULL!	#NULL!	1	9	#NULL!	#NULL!	#NULL!	3.2	#NULL!	#NULL!	#NULL!	2.1	#NULL!	#NULL!	#NULL!	1.45441	#NULL!	#NULL!	#NULL!	0	1	0
186	2	23	1	9	#NULL!	9	#NULL!	3.4	#NULL!	2.8	#NULL!	2.6	#NULL!	3.1	#NULL!	-0.49754	#NULL!	-0.37156	#NULL!	0	2	1
187	2	20	1	9	#NULL!	#NULL!	#NULL!	3.7	#NULL!	#NULL!	#NULL!	1.2	#NULL!	#NULL!	#NULL!	2.22096	#NULL!	#NULL!	#NULL!	0	1	0
